# Supplementary material for: A Loss of Function in LprG−Rv1410c Homologues Attenuates Growth during Biofilm Formation in Mycobacterium smegmatis
Source: Pathogens. 2023 Nov 21;12(12):1375. doi: 10.3390/pathogens12121375 (PMC10745849; doi:10.3390/pathogens12121375)
Supplement: Supplementary file 1 [file pathogens-12-01375-s001.zip]

Archive with 1 entries (1 files):
- pathogens-2669097-supplementary.pdf
